# Supplementary material for: The Structural Rule Distinguishing a Superfold: A Case Study of Ferredoxin Fold and the Reverse Ferredoxin Fold
Source: Molecules. 2022 May 31;27(11):3547. doi: 10.3390/molecules27113547 (PMC9181952; doi:10.3390/molecules27113547)
Supplement: Supplementary file 1 [file molecules-27-03547-s001.zip]

Archive with 1 entries (1 files):
- molecules-1678492-supplementary.pdf
